# Supplementary material for: A comparison of nutritional value of native and alien food plants for a critically endangered island flying-fox
Source: PLoS One. 2021 May 19;16(5):e0250857. doi: 10.1371/journal.pone.0250857 (PMC8133443; doi:10.1371/journal.pone.0250857)
Supplement: S1 Table — (XLSX) [file pone.0250857.s003.xlsx]

## Sheet: S1 Table
S1 Table. Classification of habitat types on Christmas Island available from Geoscience Australia <https://d28rz98at9flks.cloudfront.net/82430/CI_vegetation_and_clearing_map.zip> .
Habitat type		Description		Typical Species		Area (ha)
Evergreen forest	Closed canopy evergreen forest (tall - moderate)	Generally found on the plateau and terraces, with a closed uneven canopy up to 40 m in height. Some trees emerge up to 10 m above the canopy. Often supports ferns and orchids, young palms and lilies in the understory.		Bolbitis hetroclita, Syzygium nervosum, Hernandia ovigera, Planchonella nitida, Pisonia umbellifera, Corymborkis veratrifolia, Ehretia javanica		6536.96
Semi-deciduous	Semi-deciduous forest	Generally found on the slopes and terraces down to the coast - and some plateau areas. Higher occurrence of semi-deciduous trees compared to Closed Canopy Evergreen, which lose a portion of leaves during the dry season. Tree height generally 10-25 m.		Terminalia catappa, Gyrocarpus, Erythrina variegata, Premna serratifolia, Pisonia grandis, Ochrosia ackeringae		1977.1
	Semi-deciduous scrub	Found on the terraces, steep slopes and inland cliffs. Semi-deciduous canopy with vines and shrub understory Tree height generally <10 m.		Colubrina pedunculata, Canavalia cathartica, Carmona retusa, Cycas		1343.58
Perennial wetland forest	Inocarpus fagifer dominant	Areas of fresh water runoff on the lower terraces dominated by Inocarpus fagifer.		Inocarpus fagifer		34.47
	Hibiscus tiliaceus dominant	Areas of fresh water runoff on the shore terrace dominated by Hibiscus tiliaceus.		Hibiscus tiliaceus		45.1
	Bruguiera gymnorhiza dominant	A single patch of vegetation dominated by Bruguiera gymnorhiza at Hosnie Springs. Occurring in an area of fresh water runoff on the shore terrace.		Bruguiera gymnorhiza		1.7
Coastal fringe	Coastal herbland	Found between the coastal scrub and coastal cliffs in exposed areas. Class is dominated by low-lying herbs, sedges and grasses.		Portulaca tuberosa, Ischaemum nativitatis, Oplismenus compositus, Sporobolus virginicus		9.28
	Coastal shrubland	Dense salt-tolerant vegetation growing between the coastal herbland and the terrace cliffs.		Pandanus christmatensis, Scaevola, Pemphis, Argusia argentea, Cordia subcordata, Guettarda speciosa		176.25
Rehabilitation	Rehabilitation	Areas where forest rehabilitation has taken place. The standard of forest varies depending on the type of rehabilitation completed, species planted and management regime.		A mix of up to 30 native tree species when initially planted, dependent on characteristic of the site and year of rehabilitation. Macaranga, Dysoxylum, Callophyllum, Tristeropsis		251.81
Regrowth	Regrowth	Generally well developed regrowth vegetation over 5 m mean tree height. May include some introduced or weed species.		Various species – dependent on adjacent vegetation		1432.32
Weed dominated and pioneer growth	Leucaena leucocephala	Monoculture of Leucaena leucocephala. Often occurring as regrowth in previously cleared areas.		Leucaena leucocephala		90.87
	Fern field	Expanse of low-lying ferns often growing on limestone pinnacles.		Nephrolepis biserrata, Microsorum scolopendria, Psilotum nudum		407.18
	Mixed weed and pioneer regrowth	Regrowth vegetation with a mean tree height of <5 m. Can vary between native and introduced species depending on the location and time since clearing. Tends to have a higher occurrence of weed species compared to the ‘Regrowth’ category.		Muntingia calabura, Psidium sp. (Guava), Mimosa, Passiflora, Macaranga tanarius		517.32
Not vegetated	Bare ground	Roads, airport, sporting, waste disposal				215.67
	Residential					81.08
	Infrastructure					232.4
	Mining					122.15
	Coastal pinnacles / sand					117.77
