# Supplementary material for: A comparison of nutritional value of native and alien food plants for a critically endangered island flying-fox
Source: PLoS One. 2021 May 19;16(5):e0250857. doi: 10.1371/journal.pone.0250857 (PMC8133443; doi:10.1371/journal.pone.0250857)
Supplement: S2 Table — All data, except dry matter and energy density, are presented on a as fed basis. (XLSX) [file pone.0250857.s004.xlsx]

## Sheet: S2 Table
S2 Table. Macronutrient composition for alien fruits [median(range)] consumed by the Christmas Island flying-fox (Pteropus natalis). All data, except dry matter and energy density, are presented on a as fed basis.
Plant Species	Soluble Sugar (%)	Moisture (%)	Dry Matter (%)	Crude Protein (g)	Non-Fiber Carbohydrates (g)	Crude Fat (g)	Total fuel value (kJ)	Energy Density (kJ/g DM)
Family Anacardiaceae
Mangifera spp. (mango) (n=8)	10 (8-17)	86.2 (75.5-88.9)	13.8 (11.1 - 24.5)	0.69 (0.32 - 1.28)	10.2 (8.33 - 18.9)	0.00d	183 (146 - 338)	13.1 (12.3 - 13.8)
Family Annonaceae
Annona muricata (soursop) (n=7)	13 (11-14)a	82.3 (79.8-85.9)	17.7 (14.1 - 20.2)	1.51 (0.97 - 2.19)	11.5 (8.13 - 14.5)	0.3e	226 (180 - 279)	13.5 (10.6 - 13.9)
Annona reticulata (custard apple) (n=1)	1 (.)	59.5 (.)	40.5 (.)	2.51 (.)	27.8 (.)	0.60d	530	13.1
Family Caricaceae
Carica papaya (papaya) (n=8)	11 (6-14)	89.1 (84.2-94.1)	10.9 (5.91 - 15.8)	0.58 (0.29 - 0.97)	7.20 (4.12 - 12.1)	0.1d	134 (77.7 - 222)	13.5 (11.4 - 14.1)
Family Clusiaceae
Garcinia xanthochymus (mangosteen) (n=1)	10 (.)	85.1 (.)	14.9 (.)	0.82 (.)	9.83 (.)	0.36h	192 (.)	12.9 (.)
Family Ebenaceae
Diospyros spp. (n=1)	-	78.9 (.)	21.1 (.)	0.69 (.)	12.7 (.)	0.40e	239 (.)	11.4 (.)
Family Lauraceae
Persea americana (avocado) (n=4)	-	78.7 (73.6-81.5)	21.3 (18.5 - 26.4)	1.51 (0.63 - 2.39)	9.56 (8.13 - 10.32)	13.2d	682 (644 - 752)	32.9 (26.4 - 36.1)
Family Moraceae
Artocarpus altilis (breadfruit) (n=1)	8 (.)	88.3 (.)	11.7 (.)	1.04 (.)	5.52 (.)	0.23e	119 (.)	10.1 (.)
Artocarpus heterophyllus (jackfruit) (n=2)	14 (12 - 16)	78.1 (76.7-79.4)	21.9 (20.6 - 23.3)	1.59 (1.56 - 1.63)	15.3 (13.2 - 17.4)	0.30d	295 (260 - 329)	13.4 (12.6 - 14.2)
Family Muntingiaceae
Muntingia calabura (Japanese cherry) (n=8)	12.5 (11 - 18)b	78.7 (60.0-83.4)	21.3 (16.6 - 40.0)	1.70 (1.23 - 3.09)	11.9 (9.84 - 23.7)	2.3g	319 (268 - 528)	15.0 (12.1 - 16.3)
Family Musaceae
Musa spp. (banana) (n=5)	19.5 (17 - 23)c	69.1 (33.3-77.9)	30.9 (22.1 - 66.7)	1.42 (1.36 - 5.01)	24.7 (17.5 - 51.3)	0.3d	449 (327 - 954)	14.5 (14.3 - 14.9)
Family Myrtaceae
Psidium guajava (guava) (n=1)	9.5 (.)	79.9 (.)	20.1 (.)	1.49 (.)	10.2 (.)	0.5d	214 (.)	10.6 (.)
Syzygium spp. (n=1)	-	92.8 (.)	7.15 (.)	0.41 (.)	4.94 (.)	0.37f	103 (.)	14.5 (.)
Syzygium jambos (n=1)	1 (.)	69.1 (.)	30.9 (.)	1.73 (.)	12.6 (.)	0.37f	254 (.)	8.22 (.)
Family Passifloraceae
Passiflora spp. (n=2)	13 (11 - 15)	78.4 (75.4-81.5)	21.6 (18.5 - 24.6)	2.06 (1.91 - 2.21)	10.3 (7.85 - 12.7)	0.3d	218 (175 - 261)	10.0 (9.43 - 10.6)
Family Sapotaceae
Manilkara zapota (sapodilla) (n=3)	18 ( 13.5 - 29)	76.6 (73.1-79.4)	23.4 (20.6 - 26.9)	0.74 (0.62 - 0.84)	16.6 (13.6 - 18.6)	1.1e	333 (281 - 364)	13.6 (13.5 - 14.2)
Manilkara spp. (n=1)	9 (.)	50.4 (.)	49.6 (.)	1.19 (.)	38.5 (.)	1.1e	705 (.)	14.2 (.)
aSoluble sugar concentrations could only be collected for n=6
bSoluble sugar concentrations could only be collected for n=6
cSoluble sugar concentrations could only be collected for n=4
dApproximate crude fat value obtained from the Australian Food Composition Database [33]
eApproximate crude fat value obtained from the USDA FoodData Central Database [34]
fApproximate crude fat value obtained from Nelson et al., 2000 [8]
gApproximate crude fat value obtained from Jara-Servin et al., 2016 [12]
hApproximate crude fat value recommended by Dairy One for miscellaneous forages
