# Supplementary material for: A comparison of nutritional value of native and alien food plants for a critically endangered island flying-fox
Source: PLoS One. 2021 May 19;16(5):e0250857. doi: 10.1371/journal.pone.0250857 (PMC8133443; doi:10.1371/journal.pone.0250857)
Supplement: S3 Table — All data are presented on a dry matter basis. (XLSX) [file pone.0250857.s005.xlsx]

## Sheet: S3 Table
S3 Table. Micronutrient composition for alien fruits [median(range)] consumed by the Christmas Island flying-fox (Pteropus natalis). All data are presented on a dry matter basis.
	Percent (%)							PPM
Plant Species	Calcium	Magnesium	Sodium	Phosphorous	Calcium: Phosphorus	Potassium		Copper	Iron	Manganese	Zinc
Family Anacardiaceae
Mangifera spp. (mango) (n=8)	0.16 (0.06-0.23)	0.07 (0.06-0.12)	0.02 (0.01-0.02)	0.11 (0.08-0.15)	1.36 (0.75-2.09)	0.94 (0.55-1.83)		5 (3-7)	30 (13-130)	7 (2-9)	9 (5-160)
Family Annonaceae
Annona muricata (soursop) (n=7)	0.14 (0.07-0.25)	0.10 (0.08-0.14)	0.03 (0.03-0.06)	0.22 (0.19-0.32)	0.67 (0.37-0.79)	1.37 (1.12-1.68)		7 (6-8)	27 (21-43)	7 (6-13)	11 (8-61)
Annona reticulata (custard apple) (n=1)	0.14 ( . )	0.06 ( . )	0.04 ( . )	0.07 ( . )	2.00 (.)	0.98 ( . )		114 ( . )	23 ( . )	3 ( . )	78 ( . )
Family Caricaceae
Carica papaya (papaya) (n=8)	0.30 (0.21-0.50)	0.09 (0.06-0.31)	0.22 (0.05-0.66)	0.13 (0.07-0.38)	2.39 (1.03-3.85)	1.45 (0.50-2.48)		1 (1-3)a	30 (19-36)	2.5 (1-5)	9.5 (5-16)
Family Clusiaceae
Garcinia xanthochymus (mangosteen) (n=1)	0.69 ( . )	0.12 ( . )	0.28 ( . )	0.17 ( . )	4.06 (.)	1.39 ( . )		6 ( . )	289 ( . )	25 ( . )	857 ( . )
Family Ebenaceae
Diospyros spp. (n=1)	0.32 ( . )	0.05 ( . )	0.04 ( . )	0.16 ( . )	2.00 (.)	1.14 ( . )		4 ( . )	22 ( . )	4 ( . )	14 ( . )
Family Lauraceae
Persea americana (avocado) (n=4)	0.08 (0.04-0.11)	0.08 (0.05-0.09)	0.03 (0.02-0.06)	0.22 (0.20-0.23)	0.37 (0.18-0.48)	1.34 (1.26-1.75)		11.5 (10-14)	36 (19-53)	12.5 (5-19)	26.5 (18-65)
Family Moraceae
Artocarpus altilis (breadfruit) (n=1)	0.78 ( . )	0.27 ( . )	0.02 (.)	0.24 ( . )	3.25 ( . )	1.93 ( . )		5 ( . )	37 ( . )	9 ( . )	11 ( . )
Artocarpus heterophyllus (jackfruit) (n=2)	0.23 (0.08-0.38)	0.10 (0.08-0.12)	0.02 (0.01-0.03)	0.20 (0.12-0.27)	1.04 (0.67-1.41)	1.93 (1.91-1.94)		6 (5-7)	55.5 (48-63)	15.5 (5-26)	12 (9-15)
Family Muntingiaceae
Muntingia calabura (Japanese cherry) (n=8)	0.81 (0.59-1.14)	0.15 (0.13-0.16)	0.03 (0.02-0.07)	0.44 (0.37-0.50)	1.89 (1.44-2.28)	1.17 (0.95-1.33)		8.5 (6-10)	50 (36-344)	48 (11-70)	27 (22-30)
Family Musaceae
Musa spp. (banana) (n=5)	0.04 (0.03-0.07)	0.11 (0.11-0.13)	0.02 (0.01-0.02)	0.13 (0.10-0.21)	0.30 (0.19-0.54)	1.41 (1.19-1.67)		5 (3-6)	20 (18-29)	17 (7-26)	9 (7-12)
Family Myrtaceae
Psidium guajava (guava) (n=1)	0.27 ( . )	0.08 ( . )	0.05 ( . )	0.21 ( . )	1.29 (.)	1.38 ( . )		7 ( . )	31 ( . )	15 ( . )	18 ( . )
Syzygium spp. (n=1)	0.25 ( . )	0.08 ( . )	0.01 (.)	0.16 ( . )	1.56 (.)	0.68 ( . )		2 ( . )	34 ( . )	4 ( . )	10 ( . )
Syzygium jambos (n=1)	0.41 ( . )	0.18 ( . )	0.46 (.)	0.17 ( . )	2.41 (.)	0.89 ( . )		3 ( . )	64 ( . )	15 ( . )	8 ( . )
Family Passifloraceae
Passiflora spp. (n=2)	0.05 (0.04-0.05)	0.12 (0.11-0.12)	0.08 (0.03-0.12)	0.24 (0.23-0.24)	0.19 (0.17-0.21)	0.82 (0.57-1.06)		7 (6-8)	39.5 (32-47)	8 (8-8)	28.5 (26-31)
Family Sapotaceae
Manilkara zapota (sapodilla) (n=3)	0.10 (0.09-0.14)	0.05 (0.04-0.05)	0.25 (0.06-0.26)	0.07 (0.05-0.10)	1.43 (1.40-1.80)	0.73 (0.51-1.13)		1.5 (1-2)a	21 (13-214)	4 (2-9)	4 (3-7)
Manilkara spp. (n=1)	0.12 ( . )	0.06 ( . )	0.17 (.)	0.05 ( . )	2.40 (.)	1.32 ( . )		BDLb	15 ( . )	3 ( . )	3 ( . )
aOne sample was below the detection limit and was not included in calculation of median or range
bBelow Detection Limit (BDL)
