# Supplementary material for: A comparison of nutritional value of native and alien food plants for a critically endangered island flying-fox
Source: PLoS One. 2021 May 19;16(5):e0250857. doi: 10.1371/journal.pone.0250857 (PMC8133443; doi:10.1371/journal.pone.0250857)
Supplement: S4 Table — All data, except dry matter and energy density, are presented on a as fed basis. (XLSX) [file pone.0250857.s006.xlsx]

## Sheet: S4 Table
S4 Table. Macronutrient composition for native fruits [median(range)] consumed by the Christmas Island flying-fox (Pteropus natalis). All data, except dry matter and energy density, are presented on a as fed basis.
Plant Species	Soluble Sugar (%)	Moisture (%)	Dry Matter (%)	Crude Protein (g)	Non-Fiber Carbohydrates (g)	Crude Fat (g)	Energy Density (kJ/g DM)
Family Calophyllaceae
Calophyllum inophyllum (n=4)	5.5 (5-6)b	81.5 (66.2-86.6)	18.5 (13.4 - 33.8)	1.19 (0.66 - 1.49)	9.19 (6.71 - 15.9)	1.1c	11.6 (9.83 - 12.3)
Family Combretaceae
Terminalia catappa (n=1)	-	86.0 (.)	12.7 (.)	1.47 (.)	5.07 (.)	0.53c	10.2 (.)
Family Fabaceae
Inocarpus fagifer (n=3)a	-	83.7 (82.1-84.3)	16.3 (15.7 - 17.9)	2.09 (2.00 - 2.59)	6.26 (6.13 - 8.01)	1.14c	11.4 (11.3 - 12.3)
Family Moraceae
Ficus microcarpa (n=4)	-	64.9 (56.9-71.5)	35.1 (28.5 - 40.3)	2.97 (2.20 - 3.54)	14.5 (11.6 - 16.8)	1.1c	9.49 (8.92 - 10.4)
Family Pandanaceae
Pandanus christmatensis (n=1)	-	50.8 (.)	45.4 (.)	1.50 (.)	9.30 (.)	31.9d	30.5 (.)
Pandanus elatus (n=1)	-	42.2 (.)	54.1 (.)	2.06 (.)	6.17 (.)	31.9d	24.7 (.)
Family Sapindaceae
Tristiropsis acutangula (n=3)	-	55.1 (50.8-60.7)	44.9 (39.3 - 49.2)	3.42 (3.10 - 3.69)	14.4 (12.5 - 14.5)	1.08 (0.94 - 1.18)e	7.06 (6.71 - 8.54)
Family Sapotaceae
Planchonella nitida (n=4)	14 (12 - 14)	74.5 (65.1-76.4)	25.5 (23.6 - 34.9)	4.77 (3.58 - 6.10)	11.4 (8.79 - 14.4)	2.16c	12.6 (12.2 -14.8)
aTwo of three replicates were a mix of two samples.
bSoluble sugar concentrations could only be collected for n=2
cApproximate crude fat value obtained from Nelson et al., 2000 [8]
dApproximate crude fat value obtained from Sarungallo et al., 2016 [32]
eApproximate crude fat value recommended by Dairy One for miscellaneous forages
