# Supplementary material for: A comparison of nutritional value of native and alien food plants for a critically endangered island flying-fox
Source: PLoS One. 2021 May 19;16(5):e0250857. doi: 10.1371/journal.pone.0250857 (PMC8133443; doi:10.1371/journal.pone.0250857)
Supplement: S5 Table — All data are presented on a dry matter basis. (XLSX) [file pone.0250857.s007.xlsx]

## Sheet: S5 Table
S5 Table. Micronutrient composition for native fruits [median(range)] consumed by the Christmas Island flying-fox (Pteropus natalis). All data are presented on a dry matter basis.
	Percent (%)							PPM
Plant Species	Calcium	Magnesium	Sodium	Phosphorus	Calcium: Phosphorus	Potassium		Copper	Iron	Manganese	Zinc
Family Calophyllaceae										Lab rat: 10
Calophyllum inophyllum (n=4)	0.45 (0.32-0.68)	0.07 (0.07-0.08)	0.05 (0.04-0.06)	0.15 (0.12-0.16)	3.52 (2.00-4.58)	0.71 (0.66-0.77)		11.5 (10-15)	24.5 (18-210)	8 (5-12)	13 (9-14)
Family Combretaceae
Terminalia catappa (n=1)	0.45 (.)	0.11 (.)	0.61 (.)	0.24 (.)	1.88 (.)	2.47 (.)		8.00 (.)	451 (.)	21.0 (.)	37.0 (.)
Family Fabaceae
Inocarpus fagifer (n=3)a	0.27 (0.17-0.95)	0.17 (0.14-0.17)	0.09 (0.04-0.18)	0.40 (0.33-0.44)	0.68 (0.52-2.16)	2.68 (1.84-2.96)		13 (12-21)	199 (74-610)	21 (13-23)	31 (29-48)
Family Moraceae
Ficus microcarpa (n=4)	0.94 (0.79-1.05)	0.27 (0.20-0.30)	0.13 (0.07-0.20)	0.22 (0.20-0.25)	4.27 (3.36-5.25)	1.21 (1.15-2.27)		8 (4-11)	112 (100-1100)	16 (12-26)	22 (21-29)
Family Pandanaceae
Pandanus christmatensis (n=1)	0.73 (.)	0.11 (.)	0.26 (.)	0.16 (.)	4.56 (.)	1.11 (.)		10.0 (.)	252 (.)	6.00 (.)	22.0 (.)
Pandanus elatus (n=1)	0.31 (.)	0.06 (.)	0.43 (.)	0.10 (.)	3.10 (.)	0.58 (.)		11.0 (.)	89.0 (.)	12.0 (.)	18.0 (.)
Family Sapindaceae
Tristiropsis acutangula (n=3)	0.45 (0.22-0.46)	0.11 (0.08-0.12)	0.03 (0.02-0.05)	0.21 (0.20-0.21)	2.14 (1.10-2.19)	1.10 (1.07-1.12)		10 (9-12)	40 (32-43)	10 (9-23)	18 (15-21)
Family Sapotaceae
Planchonella nitida (n=4)	0.05 (0.04-0.05)	0.12 (0.11-0.12)	0.08 (0.03-0.12)	0.24 (0.23-0.24)	0.19 (0.17-0.21)	0.82 (0.57-1.06)		7 (6-8)	39.5 (32-47)	8 (8-8)	28.5 (26-31)
aTwo of three replicates were a mix of two samples.
