# Supplementary material for: A comparison of nutritional value of native and alien food plants for a critically endangered island flying-fox
Source: PLoS One. 2021 May 19;16(5):e0250857. doi: 10.1371/journal.pone.0250857 (PMC8133443; doi:10.1371/journal.pone.0250857)
Supplement: S6 Table — All data, except dry matter and energy density, are presented on a as fed basis. (XLSX) [file pone.0250857.s008.xlsx]

## Sheet: S6 Table
S6 Table. Macronutrient composition for native foliage [median(range)] consumed by the Christmas Island flying-fox (Pteropus natalis). All data, except dry matter and energy density, are presented on a as fed basis.
Plant Species	Moisture (%)	Dry Matter (%)	Crude Protein (g)	Non-Fiber Carbohydrates (g)	Crude Fat (g)	Energy Density (kJ/g DM)
Native Petioles
Family Euphorbiaceae
Macaranga tanarius (n=3)	73.3 (67.8-78.6)	26.7 (21.4 - 32.2)	1.41 (1.05 - 2.00)	10.4 (10.1 - 10.5)	0.64 (0.51 - 0.77)a	8.32 (7.40 - 9.59)
Native Petals
Family Fabaceae
Erythrina variegata (n=1)	79.9 (.)	18.7 (.)	3.83 (.)	6.53 (.)	0.45 (.)a	10.2 (.)
Native Leaves
Family Fabaceae
Inocarpus fagifer (n=13)	66.3 (60.7-86.3)	35.5 (13.7 - 38.9)	4.85 (1.89 - 14.4)	5.20 (1.62 - 8.24)	1.14b	6.19 (4.50 - 12.3)
Family Moraceae
Ficus microcarpa (n=14)	72.6 (69.1-77.4)	27.4 (22.6 - 30.9)	3.19 (2.49 - 4.00)	9.25 (7.46 - 13.4)	1.06b	9.20 (7.20 - 10.8)
Family Rubiaceae
Guettarda speciosa (n=10)	77.4 (66.1-83.1)	22.6 (16.9 - 33.9)	3.30 (1.88 - 4.13)	8.73 (5.36 - 16.0)	0.54 (0.41 - 0.81)a	9.41 (8.87 - 10.9)
aApproximate crude fat value recommended by Dairy One for miscellaneous forages
bApproximate crude fat value obtained from Nelson et al., 2000b [16]
