# Supplementary material for: A comparison of nutritional value of native and alien food plants for a critically endangered island flying-fox
Source: PLoS One. 2021 May 19;16(5):e0250857. doi: 10.1371/journal.pone.0250857 (PMC8133443; doi:10.1371/journal.pone.0250857)
Supplement: S7 Table — All data are presented on a dry matter basis. (XLSX) [file pone.0250857.s009.xlsx]

## Sheet: S7 Table
S7 Table. Micronutrient composition for native foliage [median(range)] consumed by the Christmas Island flying-fox (Pteropus natalis). All data are presented on a dry matter basis.
	Percent (%)							PPM
Plant Species	Calcium	Magnesium	Sodium	Phosphorus	Calcium: Phosphorus	Potassium		Copper	Iron	Manganese	Zinc						Sugar (% Brix)
Native Petioles																Native Flower Nectar
Family Euphorbiaceae																Family Boraginaceae
Macaranga tanarius (n=3)	2.03 (1.84-2.24)	0.68 (0.28-0.71)	0.55 (0.20-0.77)	0.74 (0.56-0.99)	3.03 (2.05-3.29)	0.87 (0.39-2.30)		7 (7-8)	27 (20-32)	53 (15-55)	52 (40-70)					Cordia subcordata (n=2)	11.5
Native Petals																Family Lecythidaceae
Family Fabaceae																Barringtonia racemosa (n=2)	16.5
Erythrina variegata (n=1)	0.32 (.)	0.16 (.)	0.02 (.)	0.36 (.)	0.89 (.)	2.11 (.)		9.00 (.)	281 (.)	18.0 (.)	70.0 (.)
Native Leaves																Family Myrtaceae
Family Fabaceae																Syzigium jambos (n=1)	15
Inocarpus fagifer (n=13)	1.21 (0.34-1.83)	0.22 (0.14-0.93)	0.10 (0.04-1.97)	0.24 (0.18-0.36)	4.67 (1.00-7.74)	1.24 (0.73-2.75)		8 (4-196)	57 (40-1030)	60 (20-161)	31 (17-153)					Syzigium spp. (n=1)	12
Family Moraceae																Family Musaceae
Ficus microcarpa (n=14)	2.09 (1.30-3.54)	0.40 (0.19-0.88)	0.16 (0.11-0.49)	0.20 (0.16-0.30)	10.6 (4.33-22.1)	1.56 (0.53-2.39)		6 (3-8)	52 (32-359)	24.5 (15-64)	16.5 (11-30)					Musa spp. (n=1)	17.5
Family Rubiaceae																Family Passifloraceae
Guettarda speciosa (n=10)	1.19 (0.68-2.04)	0.20 (0.10-0.46)	0.87 (0.25-2.21)	0.32 (0.22-0.67)	3.43 (1.34-5.33)	1.22 (0.52-2.84)		9 (6-25)	72 (58-253)	26 (14-76)	27 (20-49)					Passiflora spp. (n=1)	47
