# Supplementary material for: A comparison of nutritional value of native and alien food plants for a critically endangered island flying-fox
Source: PLoS One. 2021 May 19;16(5):e0250857. doi: 10.1371/journal.pone.0250857 (PMC8133443; doi:10.1371/journal.pone.0250857)
Supplement: S8 Table — All data is on an as fed basis. (XLSX) [file pone.0250857.s010.xlsx]

## Sheet: S8 Table
S8 Table. Median (range) soluble sugar content and energy density for native and alien flower nectar consumed by the Christmas Island Flying-fox (Pteropus natalis). All data is on a as fed basis.
Plant Species	Soluble Sugar (%)	Energy Density (kJ/mL)
Native Flower Nectar
Family Boraginaceae
Cordia subcordata (n=2)	11.5 (8.0 - 15.0)	0.02 (0.01 - 0.03)
Family Lecythidaceae
Barringtonia racemosa (n=2)	16.5 (15 - 18)	0.03 (0.03 - 0.03)
Alien Flower Nectar
Family Myrtaceae
Syzygium jambos (n=1)	15.0 (.)	0.02 (.)
Syzygium spp. (n=1)	12.0 (.)	0.03 (.)
Family Musaceae
Musa spp. (banana) (n=1)	17.5 (.)	0.03 (.)
Family Passifloraceae
Passiflora spp. (passionfruit) (n=1)	47.0 (.)	0.09 (.)
