# Supplementary material for: A comparison of nutritional value of native and alien food plants for a critically endangered island flying-fox
Source: PLoS One. 2021 May 19;16(5):e0250857. doi: 10.1371/journal.pone.0250857 (PMC8133443; doi:10.1371/journal.pone.0250857)
Supplement: S9 Table — (XLSX) [file pone.0250857.s011.xlsx]

## Sheet: S9 Table
ID	Family	Genus	Species	Plant_Part	Native	Sugar	Field_Water_Content	Moisture from Lab	Total Moisture	DM	Macro_Crude Protein	Macro_CP as fed	Macro_NFC	Macro_NFC as fed	Micro_Ca	Micro_Mg	Micro_Na	Micro_P	Ca_P	Micro_K	Micro_Cu	Micro_Fe	Micro_Mn	Micro_Zn	Crude Fat Proxy from Dairy One As Fed	Crude Fat from Literature Dry Basis	Crude Fat from Literature As Fed (g/100 g)	Total fuel value as fed (kJ)	Energy Density (kJ g-1 DM)	Crude Fat Lit references
CP01	Calophyllaceae	Calophyllum	inophyllum	Fruit	Native	na	63.5	7.4	66.1654	92.7	4.4	1.48872	47	15.9023	0.35	0.07	0.047	0.14	2.5	0.77	10	18	5	9		3.36	1.1	332.477	9.82654	Nelson 2000
CP03	Calophyllaceae	Calophyllum	inophyllum	Fruit	Native	na	81.2	6.3	82.3733	93.7	6.7	1.18099	50.2	8.84862	0.32	0.08	0.037	0.16	2	0.71	15	25	8	13		3.36	1.1	209.277	11.8727	Nelson 2000
FM 01/18	Moraceae	Ficus	microcarpa	Fruit	Native	na	69.4	6.9	71.4694	93.1	7.7	2.19686	40.7	11.612	1.04	0.28	0.203	0.21	4.95238	1.15	9	1100	26	29		6.5	1.1	272.526	9.55205	Nelson 2000, average of 4 fig species
FM 01/19	Moraceae	Ficus	microcarpa	Fruit	Native	na	na	5.9	na	94.1	9.2	2.79265	44.5	13.5079	0.79	0.2	0.066	0.22	3.59091	2.27	4	116	12	21		6.5	1.1	314.228	10.3518	Nelson 2000, average of 4 fig species
FMF 02/18	Moraceae	Ficus	microcarpa	Fruit	Native	na	57.3	6.7	60.1531	93.3	7.9	3.1479	42.2	16.8154	0.84	0.3	0.121	0.25	3.36	1.2	11	100	13	22		6.5	1.1	375.527	9.42426	Nelson 2000, average of 4 fig species
FMF 02/19	Moraceae	Ficus	microcarpa	Fruit	Native	na	56.9	6.5	59.7231	93.5	8.8	3.54437	38.4	15.4663	1.05	0.25	0.131	0.2	5.25	1.21	7	108	19	22		6.5	1.1	359.585	8.92781	Nelson 2000, average of 4 fig species
PC01	Pandanaceae	Pandanus	christmatensis	Fruit	Native	na	50.8	7.8	54.6435	92.2	3.3	1.49676	20.5	9.29807	0.73	0.11	0.256	0.16	4.5625	1.11	10	252	6	22		53.9	31.88	1381.14	30.4507	http://www.ifrj.upm.edu.my/23%20(03)%202016/(42).pdf
PE01	Pandanaceae	Pandanus	elatus	Fruit	Native	na	42.2	6.4	45.8806	93.6	3.8	2.05654	11.4	6.16962	0.31	0.06	0.433	0.1	3.1	0.58	11	89	12	18		53.9	31.88	1338.15	24.7258	http://www.ifrj.upm.edu.my/23%20(03)%202016/(42).pdf
PN 01/19	Sapotaceae	Planchonella	nitida	Fruit	Native	14	61.9469	8.4	65.1434	91.6	17.5	6.09991	41.4	14.4306	0.33	0.15	0.157	0.2	1.65	2.01	7	35	24	22		6.8	2.16	424.936	12.191	Nelson 2000, from 2 species of fruit
PN 02/19	Sapotaceae	Planchonella	nitida	Fruit	Native	14	na	10.7	76.1867	89.3	18.6	4.42928	49.6	11.8114	0.49	0.14	0.157	0.26	1.88462	2.11	7	46	24	22		6.8	2.16	353.141	14.8296	Nelson 2000, from 2 species of fruit
PN 03/19	Sapotaceae	Planchonella	nitida	Fruit	Native	12	73.913	9.7	76.4435	90.3	15.2	3.58059	37.3	8.78658	0.43	0.15	0.323	0.21	2.04762	1.67	7	64	31	19		6.8	2.16	288.314	12.2392	Nelson 2000, from 2 species of fruit
PN 04/19	Sapotaceae	Planchonella	nitida	Fruit	Native	14	69.8795	9.7	72.8012	90.3	18.8	5.11337	40.2	10.9339	0.5	0.18	0.332	0.24	2.08333	1.77	6	45	28	23		6.8	2.16	349.904	12.8647	Nelson 2000, from 2 species of fruit
TA01	Sapindaceae	Tristiropsis	acutangula	Fruit	Native	na	58.4	5.5	60.6739	94.5	8.7	3.42137	36.9	14.5113	0.22	0.08	0.046	0.2	1.1	1.12	12	40	9	18	0.943826			335.662	8.53536
TA02	Sapindaceae	Tristiropsis	acutangula	Fruit	Native	na	48.1	5.1	50.7594	94.9	7.5	3.69304	29.3	14.4275	0.45	0.11	0.015	0.21	2.14286	1.07	10	43	23	21	1.18177			347.766	7.06259
TA03	Sapindaceae	Tristiropsis	acutangula	Fruit	Native	na	52.1	6.1	55.0564	93.9	6.9	3.10111	27.8	12.4943	0.46	0.12	0.031	0.21	2.19048	1.1	9	32	10	15	1.07865			301.623	6.71114
CP 01/19	Calophyllaceae	Calophyllum	inophyllum	Fruit	Native	6	79.2	6.5	80.5714	93.6	6.2	1.20457	49.1	9.53943	0.55	0.07	0.055	0.12	4.58333	0.66	11	24	8	14		3.36	1.1	221.233	11.387	Nelson 2000
CP 02/19	Calophyllaceae	Calophyllum	inophyllum	Fruit	Native	5	85.7	6.4	86.6286	93.6	4.9	0.6552	50.2	6.71246	0.68	0.07	0.051	0.15	4.53333	0.71	12	210	12	13		3.36	1.1	164.727	12.3193	Nelson 2000
IFF 01/19	Fabaceae	Inocarpus	fagifer	Fruit	Native	1	na	14.3	na	85.7	13.9	2.17629	39.2	6.13744	0.17	0.17	0.044	0.33	0.515152	2.96	12	610	23	29		3.5	1.14	182.066	11.6286	Nelson 2000b
IFF 04/19	Fabaceae	Inocarpus	fagifer	Fruit	Native	na	na	14.6	na	85.4	14.5	2.59179	44.8	8.00774	0.95	0.14	0.088	0.44	2.15909	2.68	13	199	21	31		3.5	1.14	220.322	12.3261	Nelson 2000b
IFF 05/19	Fabaceae	Inocarpus	fagifer	Fruit	Native	na	na	14.1	na	85.9	12.3	2.00108	39.2	6.37742	0.27	0.17	0.179	0.4	0.675	1.84	21	74	13	48		3.5	1.14	183.15	11.2577	Nelson 2000b
TCF 01/19	Myrtaceae	Terminalia	catappa	Fruit	Native	na	86	9.7	87.3263	90.3	11.6	1.47015	40	5.06947	0.45	0.11	0.614	0.24	1.875	2.47	8	451	21	37		3.11	0.53	129.405	10.2105	Nelson 2000
FML 01/19	Moraceae	Ficus	microcarpa	Leaf	Native	na	72.8	8.6	75.1456	91.4	11.9	2.95767	31.2	7.75457	2.02	0.88	0.339	0.2	10.1	0.53	5	99	54	13		4.8	1.06	219.195	8.81918	Nelson 2000b, average of 3 fig leaves
FML 02/19	Moraceae	Ficus	microcarpa	Leaf	Native	na	68.4	6.6	70.5053	93.4	10.6	3.12644	35.7	10.5296	1.45	0.32	0.155	0.18	8.05556	1.57	5	58	15	16		4.8	1.06	268.463	9.10207	Nelson 2000b, average of 3 fig leaves
FML 03/19	Moraceae	Ficus	microcarpa	Leaf	Native	na	67.3077	6.9	69.5635	93.1	10.3	3.13496	24.9	7.5787	2.16	0.25	0.113	0.2	10.8	1.47	6	35	16	13		4.8	1.06	219.219	7.2025	Nelson 2000b, average of 3 fig leaves
FML 04/19	Moraceae	Ficus	microcarpa	Leaf	Native	na	71.6418	8.4	74.0239	91.6	9.6	2.49371	33.3	8.65005	3.45	0.38	0.201	0.16	21.5625	1.65	6	43	26	11		4.8	1.06	226.417	8.71636	Nelson 2000b, average of 3 fig leaves
FML 05/19	Moraceae	Ficus	microcarpa	Leaf	Native	na	69.1275	7.6	71.4738	92.4	11.4	3.25198	29	8.27259	1.43	0.34	0.156	0.22	6.5	1.54	3	321	23	21		4.8	1.06	232.791	8.1606	Nelson 2000b, average of 3 fig leaves
FML 06/19	Moraceae	Ficus	microcarpa	Leaf	Native	na	75.6098	7.3	77.3902	92.7	15.9	3.59495	34.4	7.77776	1.89	0.41	0.207	0.28	6.75	0.98	8	67	19	30		4.8	1.06	230.249	10.1836	Nelson 2000b, average of 3 fig leaves
FML 07/19	Moraceae	Ficus	microcarpa	Leaf	Native	na	73.8095	6.1	75.4071	93.9	13.7	3.36922	41.4	10.1814	1.3	0.27	0.132	0.3	4.33333	2.39	5	359	22	21		4.8	1.06	266.699	10.8446	Nelson 2000b, average of 3 fig leaves
FML 08/19	Moraceae	Ficus	microcarpa	Leaf	Native	na	69.3333	7.7	71.6947	92.3	12.6	3.56647	37.4	10.5862	1.88	0.33	0.108	0.18	10.4444	1.16	5	52	33	16		4.8	1.06	276.774	9.77817	Nelson 2000b, average of 3 fig leaves
FML 09/19	Moraceae	Ficus	microcarpa	Leaf	Native	na	67.5926	4.6	69.0833	95.4	10.5	3.24625	43.4	13.4178	2.28	0.19	0.113	0.18	12.6667	1.6	7	32	22	15		4.8	1.06	318.805	10.3118	Nelson 2000b, average of 3 fig leaves
FML 10/19	Moraceae	Ficus	microcarpa	Leaf	Native	na	71.4286	7.5	73.5714	92.5	10.5	2.775	40	10.5714	1.34	0.46	0.142	0.21	6.38095	1.65	7	52	26	19		4.8	1.06	263.281	9.96199	Nelson 2000b, average of 3 fig leaves
FML01	Moraceae	Ficus	microcarpa	Leaf	Native	na	67.6	9.4	70.6162	90.6	13.6	3.99619	33.5	9.84357	2.68	0.7	0.239	0.23	11.6522	1.29	7	51	44	20		4.8	1.06	271.538	9.24107	Nelson 2000b, average of 3 fig leaves
FML02	Moraceae	Ficus	microcarpa	Leaf	Native	na	67	9.3	70.0784	90.7	12.6	3.77013	34.8	10.4127	3.54	0.58	0.401	0.16	22.125	1.11	6	42	64	17		4.8	1.06	277.28	9.26686	Nelson 2000b, average of 3 fig leaves
FML03	Moraceae	Ficus	microcarpa	Leaf	Native	na	71.7	10.3	74.6303	89.7	12	3.04436	29.4	7.45869	3.21	0.55	0.492	0.18	17.8333	1.72	6	49	49	23		4.8	1.06	215.694	8.50205	Nelson 2000b, average of 3 fig leaves
FML04	Moraceae	Ficus	microcarpa	Leaf	Native	na	72.5	8	74.7	92	12.2	3.0866	33.1	8.3743	3.31	0.43	0.149	0.19	17.4211	2.35	6	80	20	13		4.8	1.06	231.725	9.15909	Nelson 2000b, average of 3 fig leaves
GS 01/19	Rubiaceae	Guettarda	speciosa	Leaf	Native	1	72	8.7	74.436	91.3	14.6	3.73234	45.2	11.5549	1.36	0.1	0.475	0.41	3.31707	1.21	22	67	30	46	0.613536			278.951	10.9119
GS 02/19	Rubiaceae	Guettarda	speciosa	Leaf	Native	na	74.6988	8.6	76.8747	91.4	12.5	2.89066	37.9	8.76449	1.38	0.23	0.971	0.4	3.45	0.85	9	76	36	25	0.555007			215.96	9.33869
GS 03/19	Rubiaceae	Guettarda	speciosa	Leaf	Native	na	69.6296	8.3	66.1288	91.7	12.2	4.13228	47.2	15.9872	0.69	0.17	0.257	0.3	2.3	1.54	9	253	25	36	0.812908			367.33	10.8449
GS 04/19	Rubiaceae	Guettarda	speciosa	Leaf	Native	na	75	9.7	77.425	90.3	15.7	3.54427	39.7	8.96227	0.9	0.12	0.996	0.67	1.34328	0.52	25	87	29	22	0.5418			229.712	10.1755
GS 05/19	Rubiaceae	Guettarda	speciosa	Leaf	Native	na	80	7.7	81.54	92.3	10.2	1.88292	40.6	7.49476	2.04	0.1	1.138	0.6	3.4	0.87	24	67	14	37	0.44304			173.628	9.40563
GS 06/19	Rubiaceae	Guettarda	speciosa	Leaf	Native	na	74.1176	8.9	76.4212	91.1	13.9	3.27746	36.9	8.70059	0.96	0.11	0.768	0.22	4.36364	1.17	7	58	27	20	0.565892			221.774	9.40563
GS 07/19	Rubiaceae	Guettarda	speciosa	Leaf	Native	na	75.2941	8.7	77.4435	91.3	11.8	2.66166	46.6	10.5113	0.68	0.22	0.641	0.26	2.61538	1.22	10	59	18	29	0.541355			240.848	10.6776
GS01	Rubiaceae	Guettarda	speciosa	Leaf	Native	na	80.8	11.8	83.0727	88.2	18.9	3.19925	31.8	5.38287	1.17	0.38	2.207	0.32	3.65625	2.56	6	68	25	20	0.406255			158.928	9.3889
GS02	Rubiaceae	Guettarda	speciosa	Leaf	Native	na	80	12.7	82.54	87.3	19	3.3174	30.7	5.36022	1.44	0.46	1.214	0.27	5.33333	2.08	8	161	76	49	0.41904			161.008	9.22154
GS03	Rubiaceae	Guettarda	speciosa	Leaf	Native	na	77.5	11.3	80.0225	88.7	17.5	3.49606	30.1	6.01322	1.21	0.24	0.247	0.31	3.90323	2.84	9	214	23	25	0.479459			177.202	8.87008
IFL 01/18	Fabaceae	Inocarpus	fagifer	Leaf	Native	na	67.6	7.3	69.9583	92.7	14.5	4.35604	14.8	4.44617	1.21	0.28	0.461	0.23	5.26087	1.24	196	102	20	153		3.5	1.14	190.242	6.33259	Nelson 2000b
IFL 01/19	Fabaceae	Inocarpus	fagifer	Leaf	Native	na	61.2	6.7	63.8224	93.3	12.3	4.44984	16.5	5.9693	1.46	0.22	0.099	0.19	7.68421	0.73	8	49	33	31		3.5	1.14	217.302	6.00656	Nelson 2000b
IFL 02/18	Fabaceae	Inocarpus	fagifer	Leaf	Native	na	62.6	7.6	65.4579	92.4	15.5	5.35402	14.7	5.07768	1.26	0.26	0.161	0.27	4.66667	1.27	9	83	58	32		3.5	1.14	217.513	6.29704	Nelson 2000b
IFL 02/19	Fabaceae	Inocarpus	fagifer	Leaf	Native	na	58.1197	7.1	61.0932	92.9	13.6	5.29133	16.8	6.53635	1.08	0.19	0.098	0.21	5.14286	0.85	5	55	122	34		3.5	1.14	240.876	6.19109	Nelson 2000b
IFL 03/19	Fabaceae	Inocarpus	fagifer	Leaf	Native	na	56.7797	9	60.6695	91.1	12.4	4.87698	14	5.50627	1.24	0.17	0.061	0.18	6.88889	0.81	6	91	37	17		3.5	1.14	216.702	5.50977	Nelson 2000b
IFL 04/19	Fabaceae	Inocarpus	fagifer	Leaf	Native	na	57.8947	7.7	61.1368	92.3	13.5	5.24653	21.2	8.23899	1.46	0.29	0.265	0.36	4.05556	1.04	4	1030	104	36		3.5	1.14	268.621	6.91198	Nelson 2000b
IFL 05/19	Fabaceae	Inocarpus	fagifer	Leaf	Native	na	62.7907	9.3	66.2512	90.8	12.8	4.31985	14.7	4.96108	0.63	0.24	0.169	0.24	2.625	0.81	14	46	49	42		3.5	1.14	198.253	5.87438	Nelson 2000b
IFL 06/19	Fabaceae	Inocarpus	fagifer	Leaf	Native	na	68.3544	8.8	71.1392	91.3	16.8	4.84861	5.6	1.6162	0.51	0.19	0.045	0.32	1.59375	1.45	10	104	100	31		3.5	1.14	151.123	5.23628	Nelson 2000b
IFL 07/19	Fabaceae	Inocarpus	fagifer	Leaf	Native	na	71.6	7.6	73.75	92.4	17.5	14.4375	6.3	5.1975	0.34	0.17	0.041	0.34	1	1.4	8	40	60	31		3.5	1.14	371.539	4.50351	Nelson 2000b
IFL 08/19	Fabaceae	Inocarpus	fagifer	Leaf	Native	na	66.1972	10.2	69.6451	89.8	18.2	5.5246	5.7	1.73023	0.65	0.14	0.049	0.27	2.40741	1.46	6	57	125	25		3.5	1.14	164.345	5.4141	Nelson 2000b
IFL 09/19	Fabaceae	Inocarpus	fagifer	Leaf	Native	na	60.7143	6.9	63.425	93.1	12.6	4.60845	18.6	6.80295	0.46	0.17	0.078	0.2	2.3	0.74	7	49	53	30		3.5	1.14	233.909	6.39533	Nelson 2000b
IFL03	Fabaceae	Inocarpus	fagifer	Leaf	Native	na	82.5	6.7	83.6725	93.4	11.6	1.89399	42.7	6.97184	1.47	0.93	0.988	0.19	7.73684	1.81	9	45	99	20		3.5	1.14	191.306	11.7168	Nelson 2000b
IFL04	Fabaceae	Inocarpus	fagifer	Leaf	Native	na	85.4	6.5	86.3346	93.5	17.7	2.41877	36.8	5.02886	1.83	0.81	1.968	0.25	7.32	2.75	14	102	161	22		3.5	1.14	167.571	12.2625	Nelson 2000b
MT 01/18	Euphorbiaceae	Macaranga	tanarius	Petiole	Native	na	65.1	7.7	67.7683	92.3	6.2	1.99837	32.6	10.5075	1.84	0.28	0.202	0.56	3.28571	2.3	7	32	15	40	0.773562			238.428	7.39731
MT 02/18	Euphorbiaceae	Macaranga	tanarius	Petiole	Native	na	70.2	10.6	73.3368	89.4	5.3	1.41315	39	10.3986	2.03	0.71	0.545	0.99	2.05051	0.87	8	20	55	70	0.639916			221.779	8.31779
MT 03/18	Euphorbiaceae	Macaranga	tanarius	Petiole	Native	na	76	10.8	78.592	89.3	4.9	1.04899	47	10.0618	2.24	0.68	0.772	0.74	3.02703	0.39	7	27	53	52	0.513792			205.297	9.58973
EV01	Fabaceae	Erythrina	variegata	Petal	Native	na	79.9	7.2	81.3015	92.8	20.5	3.83319	34.9	6.52578	0.32	0.16	0.019	0.36	0.888889	2.11	9	281	18	70	0.45			190.313	10.178
GV01	Myrtaceae	Psidium	guajava	Fruit	Introduced	9.5	77.5	10.6	79.8535	89.4	7.4	1.49084	50.4	10.1538	0.27	0.08	0.05	0.21	1.28571	1.38	7	31	15	18			0.5	213.713	10.608	Australian Food Datbase
MC 01/18	Muntingiaceae	Muntingia	calabura	Fruit	Introduced	na	69.2	11.9	72.8923	88.1	11.4	3.09028	42.6	11.5479	1.15	0.17	0.04	0.6	1.91667	1.43	53	61	28	59			2.2	327.827	12.0935	Jara-Servin 2016
MC 01/19	Muntingiaceae	Muntingia	calabura	Fruit	Introduced	na	53.211	14.6	60.0422	85.4	7.1	2.837	59.4	23.7349	0.94	0.16	0.024	0.46	2.04348	1.21	10	344	34	30			2.2	527.551	13.2027	Jara-Servin 2016
MC 02/19	Muntingiaceae	Muntingia	calabura	Fruit	Introduced	13	75.817	15.8	79.6379	84.2	7.7	1.56788	59	12.0136	0.73	0.14	0.021	0.39	1.87179	1.33	6	39	70	22			2.2	310.143	15.2314	Jara-Servin 2016
MC 03/19	Muntingiaceae	Muntingia	calabura	Fruit	Introduced	11	79.8077	15.4	82.9173	84.7	7.2	1.22995	57.6	9.83963	1.14	0.16	0.026	0.5	2.28	1.31	8	103	51	29			2.2	268.104	15.6945	Jara-Servin 2016
MC 04/19	Muntingiaceae	Muntingia	calabura	Fruit	Introduced	12	80.3738	15.3	83.3766	84.7	8.2	1.36312	59.2	9.84103	0.81	0.14	0.055	0.42	1.92857	0.98	7	38	55	26			2.2	270.356	16.2636	Jara-Servin 2016
MC 05/19	Muntingiaceae	Muntingia	calabura	Fruit	Introduced	12	75.5556	13.1	78.7578	87	8.6	1.82683	55.1	11.7045	0.81	0.13	0.023	0.46	1.76087	0.97	9	39	49	28			2.2	309.303	14.5608	Jara-Servin 2016
MC 06/19	Muntingiaceae	Muntingia	calabura	Fruit	Introduced	17	74.1722	17.1	78.5887	83	6.2	1.3275	65.6	14.0458	0.64	0.14	0.053	0.37	1.72973	1.13	7	81	11	22			2.2	340.13	15.8856	Jara-Servin 2016
MC 07/19	Muntingiaceae	Muntingia	calabura	Fruit	Introduced	18	73.2394	12.7	76.638	87.3	8.2	1.91568	59.1	13.8069	0.59	0.15	0.068	0.41	1.43902	0.95	9	36	47	24			2.2	345.977	14.8094	Jara-Servin 2016
MN 01/19	Anacardiaceae	Mangifera	spp.	Fruit	Introduced	9	84.6626	9.8	86.1656	90.2	4.4	0.608712	69.8	9.65638	0.6	0.09	0.012	0.08	7.5	0.68	3	13	14	6			0	171.797	12.4181	Australia Food Database
MN 02/19	Anacardiaceae	Mangifera	spp.	Fruit	Introduced	14	75.4098	11.9	78.3361	88.1	4.4	0.953213	72	15.598	0.17	0.11	0.024	0.09	1.88889	1.83	4	17	2	7			0	277.002	12.7863	Australia Food Database
MN 03/19	Anacardiaceae	Mangifera	spp.	Fruit	Introduced	16	72.0779	12.1	75.4565	87.9	5.2	1.27626	77.2	18.9476	0.12	0.07	0.018	0.14	0.857143	0.94	5	130	9	9			0	338.466	13.7905	Australia Food Database
MN 04/19	Anacardiaceae	Mangifera	spp.	Fruit	Introduced	12	78.0347	11.8	80.6266	88.2	6.3	1.22052	71.8	13.9101	0.14	0.12	0.009	0.13	1.07692	0.98	4	30	5	10			0	253.226	13.0708	Australia Food Database
MN 05/19	Anacardiaceae	Mangifera	spp.	Fruit	Introduced	17	74.0964	27.2	81.1422	72.8	3.3	0.622308	77.1	14.5394	0.06	0.07	0.016	0.08	0.75	1.41	4	18	2	5			0	253.746	13.4557	Australia Food Database
MN 06/19	Anacardiaceae	Mangifera	spp.	Fruit	Introduced	8	85.3933	11.5	87.073	88.5	4.8	0.620494	71.9	9.29449	0.16	0.06	0.012	0.11	1.45455	0.8	5	121	7	9			0	165.937	12.8365	Australia Food Database
MN 07/19	Anacardiaceae	Mangifera	spp.	Fruit	Introduced	8	87.1429	13.3	88.8529	86.7	2.9	0.323267	75.4	8.40495	0.23	0.06	0.016	0.11	2.09091	0.72	6	49	7	13			0	146.075	13.1043	Australia Food Database
MN 08/19	Anacardiaceae	Mangifera	spp.	Fruit	Introduced	9	84.9462	17.3	87.5505	82.7	6.5	0.809215	66.9	8.32869	0.15	0.07	0.01	0.15	1	0.55	7	24	5	10			0	152.932	12.2842	Australia Food Database
MN01	Anacardiaceae	Mangifera	spp.	Fruit	Introduced	10	84.9	9.1	86.2792	91	5	0.686038	74.6	10.2357	0.19	0.09	0.022	0.14	1.35714	1.22	5	67	7	160			0	182.786	13.3219	Australia Food Database
SJ01	Myrtaceae	Syzygium	spp.	Fruit	Introduced	na	91.5	15.6	92.8475	84.4	5.7	0.407695	69.1	4.94241	0.25	0.08	0.099	0.16	1.5625	0.68	2	34	4	10		1.39	0.37	103.472	14.4665	Nelson 2000, from a different species of syzgium
AH01	Moraceae	Artocarpus	heterophyllus	Fruit	Introduced	12	76.4	12.4	79.3653	87.6	7.9	1.63014	64.2	13.2475	0.38	0.12	0.026	0.27	1.40741	1.91	7	63	26	15			0.3	260.288	12.6141	Australian Food Database
AH02	Moraceae	Artocarpus	heterophyllus	Fruit	Introduced	16	72.8	14.5	76.739	85.5	6.7	1.55849	75	17.4458	0.08	0.08	0.01	0.12	0.666667	1.94	5	48	5	9			0.3	329.352	14.159	Australian Food Database
AM 01	Annonaceae	Annona	muricata	Fruit	Introduced	13	79.7	12.9	82.318	87.1	7.7	1.36151	71.6	12.6603	0.14	0.1	0.034	0.21	0.666667	1.37	7	27	7	8			0.3	245.965	13.9105	USDA Food Database
AM 02/19	Annonaceae	Annona	muricata	Fruit	Introduced	11.5	83.3	15.3	85.8833	84.7	13.6	1.91987	57.6	8.1312	0.25	0.14	0.06	0.32	0.78125	1.68	7	31	13	13			0.3	179.511	12.7163	USDA Food Database
AM 03/18	Annonaceae	Annona	muricata	Fruit	Introduced	14	77	14.7	80.423	85.3	11.2	2.19263	48.7	9.53402	0.19	0.12	0.029	0.24	0.791667	1.64	8	24	9	14			0.3	207.554	10.6019	USDA Food Database
AM 03/19	Annonaceae	Annona	muricata	Fruit	Introduced	14	79.3	19.6	83.3457	80.4	8	1.33234	68.9	11.4748	0.15	0.1	0.036	0.24	0.625	1.12	8	21	9	11			0.3	225.637	13.5483	USDA Food Database
AM 04/19	Annonaceae	Annona	muricata	Fruit	Introduced	11	81.8	18.1	85.1091	81.9	6.5	0.967909	66.7	9.93224	0.09	0.08	0.034	0.22	0.409091	1.28	6	43	6	61			0.3	193.722	13.0094	USDA Food Database
AM01	Annonaceae	Annona	muricata	Fruit	Introduced	13	76.6	16.2	80.4206	83.8	7.7	1.50762	70.9	13.8818	0.07	0.08	0.037	0.19	0.368421	1.34	8	26	7	9			0.3	268.854	13.7315	USDA Food Database
AM02	Annonaceae	Annona	muricata	Fruit	Introduced	na	76.8	12.9	79.7928	87.1	7.7	1.55595	71.6	14.4684	0.14	0.1	0.034	0.21	0.666667	1.37	7	27	7	8			0.3	279.48	13.8307	USDA Food Database
AV 01/18	Lauraceae	Persea	americana	Fruit	Introduced	na	79.7	5.8	80.8656	94.2	3.3	0.631434	42.5	8.13211	0.11	0.05	0.064	0.23	0.478261	1.75	12	19	5	65			13.2	643.726	33.6424	Australian Food Database
AV 01/19	Lauraceae	Persea	americana	Fruit	Introduced	8	80	7.6	81.52	92.5	7.2	1.33056	47.6	8.79648	0.09	0.09	0.02	0.2	0.45	1.29	11	38	19	18			13.2	666.545	36.0685	Australian Food Database
AV 02/19	Lauraceae	Persea	americana	Fruit	Introduced	na	72.093	5.4	73.6	94.6	6.4	1.6896	39.1	10.3224	0.06	0.06	0.028	0.21	0.285714	1.26	10	53	12	20			13.2	698.092	26.4429	Australian Food Database
AV 03/19	Lauraceae	Persea	americana	Fruit	Introduced	na	74	10	76.6	90.1	10.2	2.3868	55	12.87	0.04	0.09	0.033	0.22	0.181818	1.39	14	34	13	33			13.2	752.397	32.1537	Australian Food Database
BF 01/19	Moraceae	Artocarpus	altilis	Fruit	Introduced	8	86.6667	12.1	88.28	88	8.9	1.04308	47.1	5.52012	0.78	0.27	0.017	0.24	3.25	1.93	5	37	9	11			0.23	118.503	10.1111	USDA Food Database
BN 01/19	Musaceae	Musa	spp.	Fruit	Introduced	21	79	31.5	33.2564	68.5	7.5	5.00577	76.9	51.3258	0.07	0.11	0.019	0.13	0.538462	1.67	3	29	20	12			0.3	954.062	14.2944	Australian Food Database
BN 03/19	Musaceae	Musa	spp.	Fruit	Introduced	23	69.7	27.1	77.891	72.9	6.4	1.41498	79	17.4661	0.04	0.13	0.013	0.21	0.190476	1.19	5	28	17	11			0.3	327.291	14.8035	Australian Food Database
BN01	Musaceae	Musa	spp.	Fruit	Introduced	na	67.3077	11.8	71.1654	88.2	4.7	1.35523	79.4	22.8947	0.06	0.12	0.02	0.19	0.315789	1.55	6	18	26	9			0.3	417.143	14.4668	Australian Food Database
BN02	Musaceae	Musa	spp.	Fruit	Introduced	17	62.9921	16.6	69.1354	83.4	4.6	1.41977	80.1	24.7225	0.03	0.11	0.017	0.12	0.25	1.41	5	20	7	7			0.3	448.814	14.5414	Australian Food Database
BN03	Musaceae	Musa	spp.	Fruit	Introduced	18	57.4627	16	64.2687	84	4.3	1.53645	82.7	29.5498	0.03	0.11	0.012	0.1	0.3	1.31	3	19	10	8			0.3	531.557	14.8765	Australian Food Database
CA 01/18	Annonaceae	Annona	reticulata	Fruit	Introduced	1	56.3	7.3	59.5	92.7	6.2	2.511	68.7	27.8235	0.14	0.06	0.04	0.07	2	0.98	114	23	3	78			0.6	530.272	13.0931	Australian Food Database
MS01	Clusiaceae	Garcinia	xanthochymus	Fruit	Introduced	10	83.2	11.2	85.1045	88.8	5.5	0.819252	66	9.83102	0.69	0.12	0.279	0.17	4.05882	1.39	6	289	25	857	0.357492			191.705	12.87
PP 01/19	Caricaceae	Carica	papaya	Fruit	Introduced	11	85.2273	32	89.9545	68	7.7	0.7735	70	7.03182	0.39	0.31	0.37	0.38	1.02632	1.59	1	27	3	12			0.1	134.395	13.3787	Australia food database
PP 02/19	Caricaceae	Carica	papaya	Fruit	Introduced	11	85.4167	31.8	90.0542	68.2	5.3	0.527129	72.6	7.22067	0.33	0.08	0.045	0.12	2.75	2.48	1	33	2	9			0.1	133.433	13.416	Australia food database
PP 03/19	Caricaceae	Carica	papaya	Fruit	Introduced	6	91.6084	29.6	94.0923	70.4	5	0.295385	69.8	4.12357	0.27	0.1	0.302	0.11	2.45455	0.92	1	36	4	5			0.1	77.7212	13.1559	Australia food database
PP 04/19	Caricaceae	Carica	papaya	Fruit	Introduced	10.5	86.3354	32.1	90.7217	67.9	5.2	0.48247	74.4	6.90303	0.5	0.16	0.069	0.13	3.84615	2.15	1	30	1	10			0.1	127.369	13.7277	Australia food database
PP 05/19	Caricaceae	Carica	papaya	Fruit	Introduced	14	83.2258	29.8	88.2245	70.2	4.8	0.565223	76.4	8.99647	0.28	0.11	0.663	0.12	2.33333	1.19	3	26	4	16			0.1	163.79	13.9094	Australia food database
PP01	Caricaceae	Carica	papaya	Fruit	Introduced	9	86.7	11.8	88.2772	88.2	5.1	0.597862	61.3	7.18607	0.21	0.06	0.143	0.15	1.4	1.31	2	19	2	8			0.1	134.037	11.4339	Australia food database
PP02	Caricaceae	Carica	papaya	Fruit	Introduced	11	85	14.6	87.1653	85.4	5.9	0.757246	73.1	9.38215	0.32	0.08	0.105	0.15	2.13333	1.92	2	30	2	10			0.1	173.459	13.5148	Australia food database
PP03	Caricaceae	Carica	papaya	Fruit	Introduced	12	81.8	13.6	84.2475	86.4	6.2	0.976654	76.7	12.0822	0.21	0.07	0.357	0.07	3	0.5	na	35	5	8			0.1	222.318	14.1132	Australia food database
PS01	Passifloraceae	Passiflora	spp.	Fruit	Introduced	15	74	5.2	75.3885	94.8	9	2.21504	51.6	12.6996	0.05	0.12	0.121	0.24	0.208333	0.57	8	32	8	26			0.3	260.907	10.601	Australia food database
PS03	Passifloraceae	Passiflora	spp.	Fruit	Introduced	11	80	7.4	81.48	92.6	10.3	1.90756	42.4	7.85248	0.04	0.11	0.033	0.23	0.173913	1.06	6	47	8	31			0.3	174.641	9.42985	Australia food database
SP01	Sapotaceae	Manilkara	zapota	Fruit	Introduced	13.5	71.9	16.5	76.5514	83.5	3.6	0.844151	70.7	16.5782	0.14	0.05	0.063	0.1	1.4	1.13	na	214	9	7			1.1	333.002	14.2013	USDA
SP02	Sapotaceae	Manilkara	zapota	Fruit	Introduced	18	76	14.3	79.432	85.8	3.6	0.740448	65.9	13.5543	0.1	0.05	0.264	0.07	1.42857	0.73	2	21	4	4			1.1	280.659	13.6454	USDA
SP03	Sapotaceae	Manilkara	zapota	Fruit	Introduced	29	67.9	16.2	73.1293	83.8	2.3	0.618025	69.4	18.6482	0.09	0.04	0.245	0.05	1.8	0.51	1	13	2	3			1.1	363.862	13.5412	USDA
SP201	Sapotaceae	Manilkara	spp.	Fruit	Introduced	9	66.7	19	50.3548	81	2.4	1.19148	77.5	38.475	0.12	0.06	0.173	0.05	2.4	1.32	na	15	3	3			1.1	705.28	14.2064	USDA from manilkara sp
VA01	Ebenaceae	Diospyros	spp.	Fruit	Introduced	na	75.5	14.1	78.9406	85.9	3.3	0.694959	60.3	12.6988	0.32	0.05	0.042	0.16	2	1.14	4	22	4	14		0.26	0.4	239.22	11.3593	USDA food database
SJF 01/19	Myrtaceae	Syzygium	jambos	Fruit	Introduced	1	64.6	12.7	69.0973	87.3	5.6	1.73055	40.8	12.6083	0.41	0.18	0.463	0.17	2.41176	0.89	3	64	15	8		1.39	0.37	253.907	8.21636	Nelson 2000, from a different species of syzgium
