# Supplementary material for: A comparison of nutritional value of native and alien food plants for a critically endangered island flying-fox
Source: PLoS One. 2021 May 19;16(5):e0250857. doi: 10.1371/journal.pone.0250857 (PMC8133443; doi:10.1371/journal.pone.0250857)
Supplement: S10 Table — (XLSX) [file pone.0250857.s012.xlsx]

## Sheet: S10 Table
Sample ID	Family	Species	N=Native, I=Introduced	Brix Reading (g/100 g solution)	Molarity of Nectar	Energy (joules/mL)	Energy kJ/mL
BNN-01	Musaceae	Musa spp.	I	17.5	0.547	30.8508	0.0308508
BRN-01-19	Lecythidaceae	Barringtonia racemosa	N	15	0.464	26.1696	0.0261696
BRN-02-19	Lecythidaceae	Barringtonia racemosa	N	18	0.564	31.8096	0.0318096
CSN-01-19	Boraginaceae	Cordia subcordata	N	0.15	0.464	26.1696	0.0261696
PSN-01-19	Passifloraceae	Passiflora spp.	I	0.47	1.666	93.9624	0.0939624
SCN-02-19	Boraginaceae	Cordia subcordata	N	8	0.241	13.5924	0.0135924
SJN-01	Myrtaceae	Syzygium spp.	I	15	0.464	26.1696	0.0261696
SNN-01	Myrtaceae	Syzygium jambos	N	12	0.367	20.6988	0.0206988
